# Supplementary material for: Exploring Eye Movement Biometrics in Real-World Activities: A Case Study of Wayfinding
Source: Sensors (Basel). 2022 Apr 12;22(8):2949. doi: 10.3390/s22082949 (PMC9030773; doi:10.3390/s22082949)
Supplement: Supplementary file 1 [file sensors-22-02949-s001.zip]

Archive with 1 entries (1 files):
- sensors-1587934-supplementary.pdf
